# Supplementary material for: Gas permeation through graphdiyne-based nanoporous membranes
Source: Nat Commun. 2022 Jul 12;13:4031. doi: 10.1038/s41467-022-31779-2 (PMC9276745; doi:10.1038/s41467-022-31779-2)
Supplement: Supplementary file 2 — Source data [file 41467_2022_31779_MOESM2_ESM.xlsx]

## Sheet: Fig.2a
4He			Ne			Ar			Kr			Xe
Pressure (1e5 Pa)	flow rate(mol/s/μm2)	error(mol/s/μm2)	Pressure (1e5 Pa)	flow rate(mol/s/μm2)	error(mol/s/μm2)	Pressure (1e5 Pa)	flow rate(mol/s/μm2)	error(mol/s/μm2)	Pressure (1e5 Pa)	flow rate(mol/s/μm2)	error(mol/s/μm2)	Pressure (1e5 Pa)	flow rate(mol/s/μm2)	error(mol/s/μm2)
0	9.7e-14	--	0	3.57e-17	--	0	2.55e-17	--	0	1.16e-16	--	0	5.9e-14	--
0.25	6.5e-12	5.05e-13	0.27	2.7e-12	9.49e-13	0.26	4.75e-13	4.18e-13	0.15	3.04e-13	2.38e-13	0.25	2.65e-13	5.9e-14
0.5	1.17e-11	7.05e-13	0.51	4.7e-12	6.72e-13	0.55	1.46e-12	3.37e-13	0.52	6.87e-13	1.38e-13	0.54	3.83e-13	5.9e-14
0.76	1.6e-11	7.86e-13	0.78	6.93e-12	9.18e-13	0.79	2.01765e-12	5.45e-13	0.74	7.69e-13	2.39e-13	0.75	4.41e-13	5.9e-14
1.01	1.99e-11	1.39e-12	1	8.19e-12	2.12e-13	1	2.54e-12	5.83e-13	1	9.88e-13	2.12e-13	1	5e-13	5.9e-14

## Sheet: Fig.2b
	1/√m	permeance (mol/s/pa/μm2)	error(mol/s/pa/μm2)
3He	0.57735	2.46e-16	2e-17
4He	0.5	1.95e-16	1.28e-17
Ne	0.22361	8.09e-17	2e-17
Ar	0.15811	3.48e-17	1.2e-17
Kr	0.10911	1.58e-17	6.5e-18
Xe	0.08737	9.85e-18	3.4e-18
HD	0.57735	2.33e-16	1.58e-17
D2	0.5	1.96e-16	1.05e-17

## Sheet: Fig.2b inset
	1/√m	Γ*/Γ*K	error
3He	0.57735	1.06	0.09
4He	0.5	0.975	0.06
Ne	0.22361	0.89	0.22
Ar	0.15811	0.54	0.18
Kr	0.10911	0.35	0.14
Xe	0.08737	0.28	0.09
HD	0.57735	1	0.07
D2	0.5	0.98	0.06

## Sheet: Fig.3a
	4He		HD	D2
T(K)	permeance (10-16 mol/s/Pa/μm2)	error(10-16 mol/s/Pa/μm2)	permeance (10-16 mol/s/Pa/μm2)	permeance (10-16 mol/s/Pa/μm2)
300	1.59	0.25	2.31	1.69
150	2.98	0.76	3.72	2.82
77	3.9	0.5	5.17	3.93
50	--	--	6.32	4.88
30	6.06	0.28	8.7	6.67
15	8.6	0.32
10	11.56

## Sheet: Fig.3b
He		He+Ne			He + Xe
He partial pressure(% x 1e5 Pa)	Flow rate (1e-11 mol/s/μm2)	He partial pressure(% x 1e5 Pa)	Flow rate (1e-11 mol/s/μm2)	error (1e-11 mol/s/μm2)	He partial pressure(% x 1e5 Pa)	Flow rate (1e-11 mol/s/μm2)	error (1e-11 mol/s/μm2)
0	0	0	0	0	0	0	0
0.21	0.4265	0.22	0.31	0.07	0.21	0.16	0.04
0.42	0.88	0.41	0.66	0.02	0.39	0.48	0.03
0.6	1.295	0.59	1.08	0.03	0.6	1.08	0.01
0.81	1.76	0.79	1.67	0.02	0.81	1.59	0.03
1	2.195	1	2.21	--	1	2.21	0.03

## Sheet: Fig.3b inset
	Normalized flow rate
He	1
He+Ne	0.78
He+Ar	0.65
He+Kr	0.48
He+Xe	0.38
